# Supplementary material for: Safety Testing of an Antisense Oligonucleotide Intended for Pediatric Indications in the Juvenile Göttingen Minipig, including an Evaluation of the Ontogeny of Key Nucleases
Source: Pharmaceutics. 2021 Sep 10;13(9):1442. doi: 10.3390/pharmaceutics13091442 (PMC8470776; doi:10.3390/pharmaceutics13091442)
Supplement: Supplementary file 1 [file pharmaceutics-13-01442-s001.zip]

Archive with 1 entries (1 files):
- pharmaceutics-1336997-supplementary.pdf
